# Supplementary material for: Albocycline Is the Main Bioactive Antifungal Compound Produced by Streptomyces sp. OR6 against Verticillium dahliae
Source: Plants (Basel). 2023 Oct 18;12(20):3612. doi: 10.3390/plants12203612 (PMC10610244; doi:10.3390/plants12203612)
Supplement: Supplementary file 1 [file plants-12-03612-s001.zip]

Archive with 2 entries (2 files):
- Supplementary Materials-Figure S1.pdf
- Supplementary Material-Fig S2.pdf
